# Supplementary material for: Enterohemorrhagic Escherichia coli (EHEC) disrupts intestinal barrier integrity in translational canine stem cell-derived monolayers
Source: Microbiol Spectr. 2024 Aug 20;12(10):e00961-24. doi: 10.1128/spectrum.00961-24 (PMC11448187; doi:10.1128/spectrum.00961-24)
Supplement: Table S1 — Signalment of healthy dogs used in this study is summarized. [file spectrum.00961-24-s0003.xlsx]

## Sheet: Sheet1
Supplementary Table 1. Signalment of healthy dogs included this study. Signalment (breed, sex, and age) of healthy dogs used in this study is summarized.
		Case	Breed	Age	Sex
		Dog 1	Wire Fox Terrier	3y 4m	Castrated male
		Dog 2	Australian Cattle Dog	7y 6m	Castrated male
		Dog 3	Boston Terrier	11y 6m	Spayed female
