# Supplementary material for: Enterohemorrhagic Escherichia coli (EHEC) disrupts intestinal barrier integrity in translational canine stem cell-derived monolayers
Source: Microbiol Spectr. 2024 Aug 20;12(10):e00961-24. doi: 10.1128/spectrum.00961-24 (PMC11448187; doi:10.1128/spectrum.00961-24)
Supplement: Table S2 — Primer information. [file spectrum.00961-24-s0004.xlsx]

## Sheet: Sheet1
Supplementary Table 2. Primer information. The primer information used in this study was listed.
		Gene	Forward	Reverse	Product length	Genbank accession number
		LGR5	GGCTCCACAGCCT AGAGACTTTAG	TTGTTGCTGTGAAATC CTAGTTCTTT	109	XM_846738
		Chromogranin A	GGTCCTGGCTCTGTTGTTCC	CTCGCGAGAAAAGACAACCG	196	XM_038544135.1
		ALPI	CGTAGTAAACCGCAACTGG	GGAAACATGTACTTTCGGC	141	XM_038573026.1
		SDHA	GCCTTGGATCTCTTGATGGA	TTCTTGGCTCTTATGCGATG	92	XM_535807
		HMBS	TCACCATCGGAGCCATCT	GTTCCCACCACGCTCTTCT	112	XM_546491
		HPRT1	CACTGGGAAAACAATGCAGA	ACAAAGTCAGGTTTATAGCCAACA	123	AY_283372
